# Supplementary material for: Targeting Virulence Genes Expression in Vibrio vulnificus by Alternative Carbon Sources
Source: Int J Mol Sci. 2022 Dec 3;23(23):15278. doi: 10.3390/ijms232315278 (PMC9737408; doi:10.3390/ijms232315278)
Supplement: Supplementary file 1 [file ijms-23-15278-s001.zip]

Archive with 1 entries (1 files):
- ijms-2057164-supplementary.pdf
